# Supplementary material for: Hand Gesture Interface for Robot Path Definition in Collaborative Applications: Implementation and Comparative Study
Source: Sensors (Basel). 2023 Apr 23;23(9):4219. doi: 10.3390/s23094219 (PMC10180605; doi:10.3390/s23094219)
Supplement: Supplementary file 1 [file sensors-23-04219-s001.zip]

Archive with 1 entries (1 files):
- sensors-2338072-supplementary.xlsx
