# Supplementary material for: Hand Gesture Interface for Robot Path Definition in Collaborative Applications: Implementation and Comparative Study
Source: Sensors (Basel). 2023 Apr 23;23(9):4219. doi: 10.3390/s23094219 (PMC10180605; doi:10.3390/s23094219)
Supplement: Supplementary file 1 [file sensors-23-04219-s001.zip › sensors-2338072-supplementary.xlsx]

## Sheet: Hypotheses
Experimental hypotheses
	Experimental hypothesis	Analysed parameters		State
	H1: The efficiency of the test subjects will be higher with an interface using gestures (V3) than with an interface using teach pendant (V1) or manual guidance (V2). Higher efficiency is categorized as lower task completion time.	Task completion time		supported
	H2: The accuracy of creating waypoints by test subjects will be similar or lower for the interface using gestures (V3) as for the interfaces using teach pendant (V1) and manual guidance (V2). The accuracy is categorized as small deviation of the tra-jectory waypoint positions.	Waypoint position deviation		supported
	H3: Volunteers will subjectively percept the proposed interface using gestures (V3) as easier to use and more applicable to the task at hand compared to interfaces using teach pendant (V1) or manual guidance (V2).	Subjective questions	System Usability Scale (SUS)	partially supported
			NASA Task Load Index (NASA-TLX)
			Our questions

## Sheet: Volunteers details
Volunteer Nr.	Name (changed to V1-V20)	Gender	Age	Interested in robotics
1	V1	Male	25	y
2	V2	Male	25	y
3	V3	Male	25	y
4	V4	Male	26	y
5	V5	Male	24	y
6	V6	Male	21	y
7	V7	Male	23	n
8	V8	Male	29	y
9	V9	Male	23	n
10	V10	Male	26	y
11	V11	Male	31	y
12	V12	Male	42	y
13	V13	Male	30	n
14	V14	Male	29	y
15	V15	Male	28	y
16	V16	Male	29	y
17	V17	Male	24	n
18	V18	Female	23	n
19	V19	Male	30	y
20	V20	Female	22	n
	Male	18
	Female	2
	Average age	26.75
	Min age	21
	Max age	42
	Interested in robotics	14
	Not interested in robotics	6

## Sheet: Overview
Parameter/question	Related hypothesis	Results V1	Results V2	Results V3	Statistical significance
Mean time¬ [s]	H1 - supported	98.0495	51.4006	23.6854	yes
Mean deviation¬ [m]	H2 - supported	0.0109036	0.0110429	0.0408136	yes
SUS (0-100)	H3 - partially suported	55.625	76.625	81	yes
NASA TLX¬ (0-100)		62.0275	54.2056	38.1667	yes
Q1 (1-5)		3.45	3.9	4.15	yes
Q2 (1-5)		4.5	4.55	4.1	no
Q3¬ (1-5)		1.45	1.45	1.5	no
Q4¬ (1-5)		3.4	2.05	2.25	yes
Q5 (1-5)		3.75	4.25	4.1	no

## Sheet: Objective - time
Objective evaluation: Task completion time
Average completion time [s]						Anova: Two-Factor Without Replication -> repeated-measures ANOVA
	V1: Teachpendant	V2: Hand-guidance	V3: Gesture-based
1	91.064	42.872	22.9304			SUMMARY	Count	Sum	Average	Variance
2	90.604	43.376	21.1385			1	3	156.866	52.2888	1227.05
3	123.204	79.896	24.2674			2	3	155.118	51.7062	1258.41
4	113.478	54.934	23.6747			3	3	227.367	75.7891	2459.76
5	100.02	57.92	28.4123			4	3	192.087	64.0289	2078.2
6	95.488	41.152	22.7747			5	3	186.352	62.1174	1295.13
7	114.818	52.83	23.7715			6	3	159.415	53.1382	1429.56
8	136.34	80.83	25.556			7	3	191.419	63.8065	2162.73
9	91.808	62.43	24.9272			8	3	242.726	80.9087	3068.28
10	105.266	46.738	20.3725			9	3	179.165	59.7217	1123.76
11	75.17	46.094	21.1082			10	3	172.377	57.4588	1887.93
12	110.672	64.68	21.0662			11	3	142.372	47.4574	732.063
13	84.452	43.956	25.6933			12	3	196.418	65.4727	2007.77
14	68.304	37.586	20.2755			13	3	154.101	51.3671	904.34
15	94.634	40.052	23.5039			14	3	126.165	42.0552	591.665
16	88.088	43.454	25.5735			15	3	158.19	52.73	1385.42
17	106.662	42.64	25.8965			16	3	157.115	52.3718	1036.66
18	96.934	51.668	23.558			17	3	175.198	58.3995	1817.04
19	95.274	48.452	22.757			18	3	172.16	57.3867	1370.54
20	78.71	46.452	26.4517			19	3	166.483	55.4943	1351.87
Mean	98.0495	51.4006	23.6854			20	3	151.614	50.5379	695.254
Standard error	3.67938	2.74982	0.4941
						V1: Teachpendant	20	1960.99	98.0495	270.756
						V2: Hand-guidance	20	1028.01	51.4006	151.23
						V3: Gesture-based	20	473.709	23.6854	4.88269
						ANOVA
						Source of Variation	SS	df	MS	F	P-value	F crit
						Rows	4838.73	19	254.67	2.95786	0.00217238	1.86733			F(2,38) = 328.08; p < 0.00001
						Columns	56495.1	2	28247.5	328.08	1.06696e-24	3.24482		p-value	<	α
						Error	3271.78	38	86.0995					1.06696e-24	<	0.05
						Total	64605.6	59							thus, reject the null hypothesis (H0)
Post-hoc pairwise t-tests		Bonferroni correction α/3
		α =	0.0166667
	V1 vs V2					V2 vs V3					V1 vs V3
	t-Test: Paired Two Sample for Means					t-Test: Paired Two Sample for Means					t-Test: Paired Two Sample for Means
		V1: Teachpendant	V2: Hand-guidance				V2: Hand-guidance	V3: Gesture-based				V1: Teachpendant	V3: Gesture-based
	Mean	98.0495	51.4006			Mean	51.4006	23.6854			Mean	98.0495	23.6854
	Variance	270.756	151.23			Variance	151.23	4.88269			Variance	270.756	4.88269
	Observations	20	20			Observations	20	20			Observations	20	20
	Pearson Correlation	0.76087				Pearson Correlation	0.262725				Pearson Correlation	0.205374
	Hypothesized Mean Difference	0				Hypothesized Mean Difference	0				Hypothesized Mean Difference	0
	df	19				df	19				df	19
	t Stat	19.5341				t Stat	10.4074				t Stat	20.597
	P(T<=t) one-tail	2.4432e-14	<	0.0166667		P(T<=t) one-tail	1.37785e-09	<	0.0166667		P(T<=t) one-tail	9.32253e-15	<	0.0166667
	t Critical one-tail	2.29439				t Critical one-tail	2.29439				t Critical one-tail	2.29439
	P(T<=t) two-tail	4.8864e-14				P(T<=t) two-tail	2.75569e-09				P(T<=t) two-tail	1.86451e-14
	t Critical two-tail	2.62511				t Critical two-tail	2.62511				t Critical two-tail	2.62511
		reject the null hypothesis (H0)					reject the null hypothesis (H0)					reject the null hypothesis (H0)
		t(19)=19.53, p < 0.00001					t(19)=10.41, p < 0.00001					t(19)=20.60, p < 0.00001
		H1 - supported					H1 - supported					H1 - supported

## Sheet: Objective - deviation
Objective evaluation: Deviation of waypoint accuracy
Average deviation of waypoint accuracy [m]						Anova: Two-Factor Without Replication -> repeated-measures ANOVA
	V1: Teachpendant	V2: Hand-guidance	V3: Gesture-based
1	0.00824128	0.00689081	0.0350475			SUMMARY	Count	Sum	Average	Variance
2	0.0110731	0.0121349	0.0550732			1	3	0.0501796	0.0167265	0.000252199
3	0.00959196	0.0105663	0.0364763			2	3	0.0782812	0.0260937	0.000630139
4	0.0125614	0.00920254	0.0518344			3	3	0.0566346	0.0188782	0.000232507
5	0.00897578	0.00627035	0.0467676			4	3	0.0735983	0.0245328	0.000561854
6	0.00789481	0.0101994	0.0294966			5	3	0.0620137	0.0206712	0.000512594
7	0.01074	0.00857034	0.0284084			6	3	0.0475907	0.0158636	0.000140721
8	0.0111608	0.00816281	0.0362403			7	3	0.0477187	0.0159062	0.000118405
9	0.0135637	0.017564	0.0566903			8	3	0.0555639	0.0185213	0.000237719
10	0.00865591	0.00832193	0.0339961			9	3	0.087818	0.0292727	0.000567794
11	0.00884479	0.0102123	0.0389047			10	3	0.050974	0.0169913	0.0002169
12	0.00791485	0.00770968	0.0323544			11	3	0.0579619	0.0193206	0.000288121
13	0.0127222	0.0177513	0.0361131			12	3	0.0479789	0.015993	0.000200782
14	0.0171318	0.013979	0.038953			13	3	0.0665866	0.0221955	0.000151598
15	0.0133694	0.0151572	0.046144			14	3	0.0700639	0.0233546	0.000184968
16	0.0118545	0.0137987	0.0345413			15	3	0.0746706	0.0248902	0.000339592
17	0.0113132	0.0100961	0.0571694			16	3	0.0601944	0.0200648	0.000158121
18	0.012631	0.0104705	0.0397747			17	3	0.0785787	0.0261929	0.000720028
19	0.00915018	0.00959989	0.0444255			18	3	0.0628762	0.0209587	0.000266698
20	0.0106816	0.0141995	0.0378605			19	3	0.0631755	0.0210585	0.000409561
Mean	0.0109036	0.0110429	0.0408136			20	3	0.0627417	0.0209139	0.000218484
Standard error	0.00052592	0.000748838	0.00196857
						V1: Teachpendant	20	0.218072	0.0109036	5.53184e-06
						V2: Hand-guidance	20	0.220858	0.0110429	1.12152e-05
						V3: Gesture-based	20	0.816271	0.0408136	7.75053e-05
						ANOVA
						Source of Variation	SS	df	MS	F	P-value	F crit
						Rows	0.000846007	19	4.45267e-05	1.7909	0.0623041	1.86733			F(2,38) = 0.00594; p < 0.00001
						Columns	0.0118728	2	0.00593639	238.766	3.04112e-22	3.24482		p-value	<	α
						Error	0.000944787	38	2.48628e-05					3.04112e-22	<	0.05
						Total	0.0136636	59							thus, reject the null hypothesis (H0)
Post-hoc pairwise t-tests		Bonferroni correction α/3
		α =	0.0166667
	V1 vs V3					V2 vs V3					V1 vs V2
	t-Test: Paired Two Sample for Means					t-Test: Paired Two Sample for Means					t-Test: Paired Two Sample for Means
		V1: Teachpendant	V3: Gesture-based				V2: Hand-guidance	V3: Gesture-based				V1: Teachpendant	V2: Hand-guidance
	Mean	0.0109036	0.0408136			Mean	0.0110429	0.0408136			Mean	0.0109036	0.0110429
	Variance	5.53184e-06	7.75053e-05			Variance	1.12152e-05	7.75053e-05			Variance	5.53184e-06	1.12152e-05
	Observations	20	20			Observations	20	20			Observations	20	20
	Pearson Correlation	0.351266				Pearson Correlation	0.243431				Pearson Correlation	0.661895
	Hypothesized Mean Difference	0				Hypothesized Mean Difference	0				Hypothesized Mean Difference	0
	df	19				df	19				df	19
	t Stat	-16.1628				t Stat	-15.4389				t Stat	-0.247736
	P(T<=t) one-tail	7.34968e-13	<	0.0166667		P(T<=t) one-tail	1.65533e-12	<	0.0166667		P(T<=t) one-tail	0.403498	>	0.0166667
	t Critical one-tail	2.29439				t Critical one-tail	2.29439				t Critical one-tail	2.29439
	P(T<=t) two-tail	1.46994e-12				P(T<=t) two-tail	3.31065e-12				P(T<=t) two-tail	0.806996
	t Critical two-tail	2.62511				t Critical two-tail	2.62511				t Critical two-tail	2.62511
	reject the null hypothesis (H0)					reject the null hypothesis (H0)					cannot reject the null hypothesis (H0)
	t(19)=-16.16, p < 0.00001					t(19)=-15.44, p < 0.00001					t(19)=-0.25, p = 0.40349
	H2 - supported					H2 - supported					H2 - not supported

## Sheet: System Usability Scale (SUS)
	System Usability Scale (SUS)
	1.			2.			3.			4.			5.			6.			7.			8.			9.			10.
	I think that I would like to use this system frequently. Myslím, že bych tento systém rád používal často.			I found the system unnecessarily complex. Systém mi připadal zbytečně složitý.			I thought the system was easy to use. Systém se mi zdál snadno použitelný.			I think that I would need the support of a technical person to be able to use this system. Myslím, že bych potřeboval podporu technické osoby, abych mohl tento systém používat.			I found the various functions in this system were well integrated. Zjistil jsem, že různé funkce tohoto systému jsou dobře integrovány.			I thought there was too much inconsistency in this system. Zdálo se mi, že tento systém je příliš nekonzistentní.			I would imagine that most people would learn to use this system very quickly. Dovedu si představit, že většina lidí se tento systém naučí používat velmi rychle.			I found the system very cumbersome to use. Používání systému mi připadalo velmi těžkopádné.			I felt very confident using the system. Při používání systému jsem se cítil velmi jistě.			I needed to learn a lot of things before I could get going with this system. Musel jsem se naučit spoustu věcí, než jsem mohl s tímto systémem začít pracovat.
Subjekt	[Gesture-based]	[Hand-guiding]	[Teachpendant]	[Gesture-based]	[Hand-guiding]	[Teachpendant]	[Gesture-based]	[Hand-guiding]	[Teachpendant]	[Gesture-based]	[Hand-guiding]	[Teachpendant]	[Gesture-based]	[Hand-guiding]	[Teachpendant]	[Gesture-based]	[Hand-guiding]	[Teachpendant]	[Gesture-based]	[Hand-guiding]	[Teachpendant]	[Gesture-based]	[Hand-guiding]	[Teachpendant]	[Gesture-based]	[Hand-guiding]	[Teachpendant]	[Gesture-based]	[Hand-guiding]	[Teachpendant]
1.	5 - úplně souhlasím (completely agree)	5 - úplně souhlasím (completely agree)	4 - částečně nesouhlasím (partially agree)	1 - úplně nesouhlasím (completely disagree)	1 - úplně nesouhlasím (completely disagree)	4 - částečně nesouhlasím (partially agree)	5 - úplně souhlasím (completely agree)	5 - úplně souhlasím (completely agree)	4 - částečně nesouhlasím (partially agree)	1 - úplně nesouhlasím (completely disagree)	1 - úplně nesouhlasím (completely disagree)	1 - úplně nesouhlasím (completely disagree)	4 - částečně nesouhlasím (partially agree)	5 - úplně souhlasím (completely agree)	5 - úplně souhlasím (completely agree)	1 - úplně nesouhlasím (completely disagree)	1 - úplně nesouhlasím (completely disagree)	1 - úplně nesouhlasím (completely disagree)	5 - úplně souhlasím (completely agree)	2 - částečně nesouhlasím (partially disagree)	1 - úplně nesouhlasím (completely disagree)	1 - úplně nesouhlasím (completely disagree)	1 - úplně nesouhlasím (completely disagree)	2 - částečně nesouhlasím (partially disagree)	4 - částečně nesouhlasím (partially agree)	5 - úplně souhlasím (completely agree)	5 - úplně souhlasím (completely agree)	1 - úplně nesouhlasím (completely disagree)	4 - částečně nesouhlasím (partially agree)	4 - částečně nesouhlasím (partially agree)
2.	3 - nevím (don´t know)	5 - úplně souhlasím (completely agree)	4 - částečně nesouhlasím (partially agree)	4 - částečně nesouhlasím (partially agree)	2 - částečně nesouhlasím (partially disagree)	4 - částečně nesouhlasím (partially agree)	4 - částečně nesouhlasím (partially agree)	5 - úplně souhlasím (completely agree)	4 - částečně nesouhlasím (partially agree)	5 - úplně souhlasím (completely agree)	4 - částečně nesouhlasím (partially agree)	4 - částečně nesouhlasím (partially agree)	4 - částečně nesouhlasím (partially agree)	5 - úplně souhlasím (completely agree)	4 - částečně nesouhlasím (partially agree)	2 - částečně nesouhlasím (partially disagree)	1 - úplně nesouhlasím (completely disagree)	1 - úplně nesouhlasím (completely disagree)	5 - úplně souhlasím (completely agree)	5 - úplně souhlasím (completely agree)	4 - částečně nesouhlasím (partially agree)	2 - částečně nesouhlasím (partially disagree)	2 - částečně nesouhlasím (partially disagree)	2 - částečně nesouhlasím (partially disagree)	4 - částečně nesouhlasím (partially agree)	5 - úplně souhlasím (completely agree)	5 - úplně souhlasím (completely agree)	2 - částečně nesouhlasím (partially disagree)	2 - částečně nesouhlasím (partially disagree)	2 - částečně nesouhlasím (partially disagree)
3.	4 - částečně nesouhlasím (partially agree)	2 - částečně nesouhlasím (partially disagree)	5 - úplně souhlasím (completely agree)	1 - úplně nesouhlasím (completely disagree)	1 - úplně nesouhlasím (completely disagree)	1 - úplně nesouhlasím (completely disagree)	5 - úplně souhlasím (completely agree)	5 - úplně souhlasím (completely agree)	5 - úplně souhlasím (completely agree)	2 - částečně nesouhlasím (partially disagree)	2 - částečně nesouhlasím (partially disagree)	2 - částečně nesouhlasím (partially disagree)	1 - úplně nesouhlasím (completely disagree)	3 - nevím (don´t know)	1 - úplně nesouhlasím (completely disagree)	3 - nevím (don´t know)	5 - úplně souhlasím (completely agree)	2 - částečně nesouhlasím (partially disagree)	5 - úplně souhlasím (completely agree)	5 - úplně souhlasím (completely agree)	2 - částečně nesouhlasím (partially disagree)	1 - úplně nesouhlasím (completely disagree)	4 - částečně nesouhlasím (partially agree)	2 - částečně nesouhlasím (partially disagree)	2 - částečně nesouhlasím (partially disagree)	3 - nevím (don´t know)	5 - úplně souhlasím (completely agree)	2 - částečně nesouhlasím (partially disagree)	3 - nevím (don´t know)	4 - částečně nesouhlasím (partially agree)
4.	4 - částečně nesouhlasím (partially agree)	4 - částečně nesouhlasím (partially agree)	4 - částečně nesouhlasím (partially agree)	1 - úplně nesouhlasím (completely disagree)	1 - úplně nesouhlasím (completely disagree)	2 - částečně nesouhlasím (partially disagree)	5 - úplně souhlasím (completely agree)	5 - úplně souhlasím (completely agree)	5 - úplně souhlasím (completely agree)	1 - úplně nesouhlasím (completely disagree)	1 - úplně nesouhlasím (completely disagree)	1 - úplně nesouhlasím (completely disagree)	4 - částečně nesouhlasím (partially agree)	4 - částečně nesouhlasím (partially agree)	4 - částečně nesouhlasím (partially agree)	2 - částečně nesouhlasím (partially disagree)	2 - částečně nesouhlasím (partially disagree)	1 - úplně nesouhlasím (completely disagree)	5 - úplně souhlasím (completely agree)	5 - úplně souhlasím (completely agree)	4 - částečně nesouhlasím (partially agree)	5 - úplně souhlasím (completely agree)	4 - částečně nesouhlasím (partially agree)	2 - částečně nesouhlasím (partially disagree)	5 - úplně souhlasím (completely agree)	4 - částečně nesouhlasím (partially agree)	5 - úplně souhlasím (completely agree)	1 - úplně nesouhlasím (completely disagree)	1 - úplně nesouhlasím (completely disagree)	1 - úplně nesouhlasím (completely disagree)
5.	5 - úplně souhlasím (completely agree)	4 - částečně nesouhlasím (partially agree)	2 - částečně nesouhlasím (partially disagree)	2 - částečně nesouhlasím (partially disagree)	1 - úplně nesouhlasím (completely disagree)	4 - částečně nesouhlasím (partially agree)	4 - částečně nesouhlasím (partially agree)	5 - úplně souhlasím (completely agree)	3 - nevím (don´t know)	1 - úplně nesouhlasím (completely disagree)	1 - úplně nesouhlasím (completely disagree)	1 - úplně nesouhlasím (completely disagree)	4 - částečně nesouhlasím (partially agree)	3 - nevím (don´t know)	3 - nevím (don´t know)	4 - částečně nesouhlasím (partially agree)	4 - částečně nesouhlasím (partially agree)	1 - úplně nesouhlasím (completely disagree)	5 - úplně souhlasím (completely agree)	5 - úplně souhlasím (completely agree)	4 - částečně nesouhlasím (partially agree)	1 - úplně nesouhlasím (completely disagree)	3 - nevím (don´t know)	3 - nevím (don´t know)	5 - úplně souhlasím (completely agree)	4 - částečně nesouhlasím (partially agree)	5 - úplně souhlasím (completely agree)	1 - úplně nesouhlasím (completely disagree)	1 - úplně nesouhlasím (completely disagree)	1 - úplně nesouhlasím (completely disagree)
6.	5 - úplně souhlasím (completely agree)	2 - částečně nesouhlasím (partially disagree)	4 - částečně nesouhlasím (partially agree)	1 - úplně nesouhlasím (completely disagree)	2 - částečně nesouhlasím (partially disagree)	2 - částečně nesouhlasím (partially disagree)	5 - úplně souhlasím (completely agree)	4 - částečně nesouhlasím (partially agree)	4 - částečně nesouhlasím (partially agree)	1 - úplně nesouhlasím (completely disagree)	1 - úplně nesouhlasím (completely disagree)	1 - úplně nesouhlasím (completely disagree)	5 - úplně souhlasím (completely agree)	4 - částečně nesouhlasím (partially agree)	4 - částečně nesouhlasím (partially agree)	2 - částečně nesouhlasím (partially disagree)	2 - částečně nesouhlasím (partially disagree)	2 - částečně nesouhlasím (partially disagree)	5 - úplně souhlasím (completely agree)	4 - částečně nesouhlasím (partially agree)	2 - částečně nesouhlasím (partially disagree)	1 - úplně nesouhlasím (completely disagree)	4 - částečně nesouhlasím (partially agree)	4 - částečně nesouhlasím (partially agree)	4 - částečně nesouhlasím (partially agree)	4 - částečně nesouhlasím (partially agree)	4 - částečně nesouhlasím (partially agree)	1 - úplně nesouhlasím (completely disagree)	1 - úplně nesouhlasím (completely disagree)	1 - úplně nesouhlasím (completely disagree)
7.	2 - částečně nesouhlasím (partially disagree)	5 - úplně souhlasím (completely agree)	1 - úplně nesouhlasím (completely disagree)	1 - úplně nesouhlasím (completely disagree)	1 - úplně nesouhlasím (completely disagree)	5 - úplně souhlasím (completely agree)	5 - úplně souhlasím (completely agree)	5 - úplně souhlasím (completely agree)	1 - úplně nesouhlasím (completely disagree)	1 - úplně nesouhlasím (completely disagree)	1 - úplně nesouhlasím (completely disagree)	1 - úplně nesouhlasím (completely disagree)	5 - úplně souhlasím (completely agree)	5 - úplně souhlasím (completely agree)	5 - úplně souhlasím (completely agree)	4 - částečně nesouhlasím (partially agree)	1 - úplně nesouhlasím (completely disagree)	1 - úplně nesouhlasím (completely disagree)	3 - nevím (don´t know)	5 - úplně souhlasím (completely agree)	3 - nevím (don´t know)	2 - částečně nesouhlasím (partially disagree)	1 - úplně nesouhlasím (completely disagree)	5 - úplně souhlasím (completely agree)	4 - částečně nesouhlasím (partially agree)	5 - úplně souhlasím (completely agree)	5 - úplně souhlasím (completely agree)	1 - úplně nesouhlasím (completely disagree)	1 - úplně nesouhlasím (completely disagree)	1 - úplně nesouhlasím (completely disagree)
8.	4 - částečně nesouhlasím (partially agree)	2 - částečně nesouhlasím (partially disagree)	1 - úplně nesouhlasím (completely disagree)	1 - úplně nesouhlasím (completely disagree)	1 - úplně nesouhlasím (completely disagree)	5 - úplně souhlasím (completely agree)	4 - částečně nesouhlasím (partially agree)	5 - úplně souhlasím (completely agree)	1 - úplně nesouhlasím (completely disagree)	2 - částečně nesouhlasím (partially disagree)	2 - částečně nesouhlasím (partially disagree)	2 - částečně nesouhlasím (partially disagree)	4 - částečně nesouhlasím (partially agree)	5 - úplně souhlasím (completely agree)	2 - částečně nesouhlasím (partially disagree)	4 - částečně nesouhlasím (partially agree)	1 - úplně nesouhlasím (completely disagree)	4 - částečně nesouhlasím (partially agree)	5 - úplně souhlasím (completely agree)	5 - úplně souhlasím (completely agree)	4 - částečně nesouhlasím (partially agree)	1 - úplně nesouhlasím (completely disagree)	4 - částečně nesouhlasím (partially agree)	5 - úplně souhlasím (completely agree)	2 - částečně nesouhlasím (partially disagree)	4 - částečně nesouhlasím (partially agree)	2 - částečně nesouhlasím (partially disagree)	2 - částečně nesouhlasím (partially disagree)	1 - úplně nesouhlasím (completely disagree)	5 - úplně souhlasím (completely agree)
9.	3 - nevím (don´t know)	4 - částečně nesouhlasím (partially agree)	3 - nevím (don´t know)	1 - úplně nesouhlasím (completely disagree)	2 - částečně nesouhlasím (partially disagree)	4 - částečně nesouhlasím (partially agree)	5 - úplně souhlasím (completely agree)	4 - částečně nesouhlasím (partially agree)	2 - částečně nesouhlasím (partially disagree)	1 - úplně nesouhlasím (completely disagree)	1 - úplně nesouhlasím (completely disagree)	2 - částečně nesouhlasím (partially disagree)	3 - nevím (don´t know)	3 - nevím (don´t know)	3 - nevím (don´t know)	5 - úplně souhlasím (completely agree)	4 - částečně nesouhlasím (partially agree)	2 - částečně nesouhlasím (partially disagree)	5 - úplně souhlasím (completely agree)	5 - úplně souhlasím (completely agree)	5 - úplně souhlasím (completely agree)	2 - částečně nesouhlasím (partially disagree)	4 - částečně nesouhlasím (partially agree)	4 - částečně nesouhlasím (partially agree)	4 - částečně nesouhlasím (partially agree)	4 - částečně nesouhlasím (partially agree)	4 - částečně nesouhlasím (partially agree)	1 - úplně nesouhlasím (completely disagree)	1 - úplně nesouhlasím (completely disagree)	1 - úplně nesouhlasím (completely disagree)
10.	5 - úplně souhlasím (completely agree)	4 - částečně nesouhlasím (partially agree)	1 - úplně nesouhlasím (completely disagree)	1 - úplně nesouhlasím (completely disagree)	2 - částečně nesouhlasím (partially disagree)	4 - částečně nesouhlasím (partially agree)	5 - úplně souhlasím (completely agree)	3 - nevím (don´t know)	1 - úplně nesouhlasím (completely disagree)	1 - úplně nesouhlasím (completely disagree)	2 - částečně nesouhlasím (partially disagree)	3 - nevím (don´t know)	5 - úplně souhlasím (completely agree)	2 - částečně nesouhlasím (partially disagree)	1 - úplně nesouhlasím (completely disagree)	3 - nevím (don´t know)	2 - částečně nesouhlasím (partially disagree)	4 - částečně nesouhlasím (partially agree)	5 - úplně souhlasím (completely agree)	4 - částečně nesouhlasím (partially agree)	1 - úplně nesouhlasím (completely disagree)	1 - úplně nesouhlasím (completely disagree)	2 - částečně nesouhlasím (partially disagree)	5 - úplně souhlasím (completely agree)	5 - úplně souhlasím (completely agree)	4 - částečně nesouhlasím (partially agree)	2 - částečně nesouhlasím (partially disagree)	1 - úplně nesouhlasím (completely disagree)	2 - částečně nesouhlasím (partially disagree)	3 - nevím (don´t know)
11.	3 - nevím (don´t know)	5 - úplně souhlasím (completely agree)	5 - úplně souhlasím (completely agree)	1 - úplně nesouhlasím (completely disagree)	1 - úplně nesouhlasím (completely disagree)	2 - částečně nesouhlasím (partially disagree)	5 - úplně souhlasím (completely agree)	5 - úplně souhlasím (completely agree)	4 - částečně nesouhlasím (partially agree)	1 - úplně nesouhlasím (completely disagree)	1 - úplně nesouhlasím (completely disagree)	1 - úplně nesouhlasím (completely disagree)	2 - částečně nesouhlasím (partially disagree)	5 - úplně souhlasím (completely agree)	5 - úplně souhlasím (completely agree)	4 - částečně nesouhlasím (partially agree)	1 - úplně nesouhlasím (completely disagree)	1 - úplně nesouhlasím (completely disagree)	5 - úplně souhlasím (completely agree)	4 - částečně nesouhlasím (partially agree)	3 - nevím (don´t know)	1 - úplně nesouhlasím (completely disagree)	1 - úplně nesouhlasím (completely disagree)	5 - úplně souhlasím (completely agree)	5 - úplně souhlasím (completely agree)	5 - úplně souhlasím (completely agree)	5 - úplně souhlasím (completely agree)	2 - částečně nesouhlasím (partially disagree)	2 - částečně nesouhlasím (partially disagree)	2 - částečně nesouhlasím (partially disagree)
12.	5 - úplně souhlasím (completely agree)	4 - částečně nesouhlasím (partially agree)	2 - částečně nesouhlasím (partially disagree)	1 - úplně nesouhlasím (completely disagree)	2 - částečně nesouhlasím (partially disagree)	4 - částečně nesouhlasím (partially agree)	5 - úplně souhlasím (completely agree)	2 - částečně nesouhlasím (partially disagree)	1 - úplně nesouhlasím (completely disagree)	1 - úplně nesouhlasím (completely disagree)	1 - úplně nesouhlasím (completely disagree)	1 - úplně nesouhlasím (completely disagree)	5 - úplně souhlasím (completely agree)	4 - částečně nesouhlasím (partially agree)	4 - částečně nesouhlasím (partially agree)	1 - úplně nesouhlasím (completely disagree)	4 - částečně nesouhlasím (partially agree)	5 - úplně souhlasím (completely agree)	5 - úplně souhlasím (completely agree)	5 - úplně souhlasím (completely agree)	2 - částečně nesouhlasím (partially disagree)	1 - úplně nesouhlasím (completely disagree)	2 - částečně nesouhlasím (partially disagree)	4 - částečně nesouhlasím (partially agree)	4 - částečně nesouhlasím (partially agree)	5 - úplně souhlasím (completely agree)	4 - částečně nesouhlasím (partially agree)	1 - úplně nesouhlasím (completely disagree)	1 - úplně nesouhlasím (completely disagree)	1 - úplně nesouhlasím (completely disagree)
13.	5 - úplně souhlasím (completely agree)	5 - úplně souhlasím (completely agree)	1 - úplně nesouhlasím (completely disagree)	5 - úplně souhlasím (completely agree)	5 - úplně souhlasím (completely agree)	1 - úplně nesouhlasím (completely disagree)	5 - úplně souhlasím (completely agree)	5 - úplně souhlasím (completely agree)	1 - úplně nesouhlasím (completely disagree)	4 - částečně nesouhlasím (partially agree)	4 - částečně nesouhlasím (partially agree)	4 - částečně nesouhlasím (partially agree)	5 - úplně souhlasím (completely agree)	5 - úplně souhlasím (completely agree)	2 - částečně nesouhlasím (partially disagree)	4 - částečně nesouhlasím (partially agree)	4 - částečně nesouhlasím (partially agree)	2 - částečně nesouhlasím (partially disagree)	5 - úplně souhlasím (completely agree)	5 - úplně souhlasím (completely agree)	4 - částečně nesouhlasím (partially agree)	2 - částečně nesouhlasím (partially disagree)	4 - částečně nesouhlasím (partially agree)	3 - nevím (don´t know)	4 - částečně nesouhlasím (partially agree)	4 - částečně nesouhlasím (partially agree)	2 - částečně nesouhlasím (partially disagree)	2 - částečně nesouhlasím (partially disagree)	2 - částečně nesouhlasím (partially disagree)	2 - částečně nesouhlasím (partially disagree)
14.	5 - úplně souhlasím (completely agree)	5 - úplně souhlasím (completely agree)	2 - částečně nesouhlasím (partially disagree)	2 - částečně nesouhlasím (partially disagree)	2 - částečně nesouhlasím (partially disagree)	5 - úplně souhlasím (completely agree)	5 - úplně souhlasím (completely agree)	5 - úplně souhlasím (completely agree)	1 - úplně nesouhlasím (completely disagree)	1 - úplně nesouhlasím (completely disagree)	1 - úplně nesouhlasím (completely disagree)	1 - úplně nesouhlasím (completely disagree)	2 - částečně nesouhlasím (partially disagree)	4 - částečně nesouhlasím (partially agree)	1 - úplně nesouhlasím (completely disagree)	4 - částečně nesouhlasím (partially agree)	2 - částečně nesouhlasím (partially disagree)	5 - úplně souhlasím (completely agree)	5 - úplně souhlasím (completely agree)	4 - částečně nesouhlasím (partially agree)	2 - částečně nesouhlasím (partially disagree)	2 - částečně nesouhlasím (partially disagree)	2 - částečně nesouhlasím (partially disagree)	5 - úplně souhlasím (completely agree)	5 - úplně souhlasím (completely agree)	5 - úplně souhlasím (completely agree)	5 - úplně souhlasím (completely agree)	5 - úplně souhlasím (completely agree)	5 - úplně souhlasím (completely agree)	4 - částečně nesouhlasím (partially agree)
15.	4 - částečně nesouhlasím (partially agree)	5 - úplně souhlasím (completely agree)	5 - úplně souhlasím (completely agree)	2 - částečně nesouhlasím (partially disagree)	2 - částečně nesouhlasím (partially disagree)	3 - nevím (don´t know)	4 - částečně nesouhlasím (partially agree)	5 - úplně souhlasím (completely agree)	3 - nevím (don´t know)	1 - úplně nesouhlasím (completely disagree)	2 - částečně nesouhlasím (partially disagree)	2 - částečně nesouhlasím (partially disagree)	4 - částečně nesouhlasím (partially agree)	4 - částečně nesouhlasím (partially agree)	2 - částečně nesouhlasím (partially disagree)	3 - nevím (don´t know)	2 - částečně nesouhlasím (partially disagree)	2 - částečně nesouhlasím (partially disagree)	5 - úplně souhlasím (completely agree)	4 - částečně nesouhlasím (partially agree)	2 - částečně nesouhlasím (partially disagree)	2 - částečně nesouhlasím (partially disagree)	2 - částečně nesouhlasím (partially disagree)	4 - částečně nesouhlasím (partially agree)	3 - nevím (don´t know)	4 - částečně nesouhlasím (partially agree)	5 - úplně souhlasím (completely agree)	2 - částečně nesouhlasím (partially disagree)	4 - částečně nesouhlasím (partially agree)	4 - částečně nesouhlasím (partially agree)
16.	4 - částečně nesouhlasím (partially agree)	5 - úplně souhlasím (completely agree)	3 - nevím (don´t know)	1 - úplně nesouhlasím (completely disagree)	1 - úplně nesouhlasím (completely disagree)	2 - částečně nesouhlasím (partially disagree)	5 - úplně souhlasím (completely agree)	5 - úplně souhlasím (completely agree)	4 - částečně nesouhlasím (partially agree)	1 - úplně nesouhlasím (completely disagree)	2 - částečně nesouhlasím (partially disagree)	4 - částečně nesouhlasím (partially agree)	5 - úplně souhlasím (completely agree)	5 - úplně souhlasím (completely agree)	4 - částečně nesouhlasím (partially agree)	1 - úplně nesouhlasím (completely disagree)	1 - úplně nesouhlasím (completely disagree)	1 - úplně nesouhlasím (completely disagree)	5 - úplně souhlasím (completely agree)	5 - úplně souhlasím (completely agree)	2 - částečně nesouhlasím (partially disagree)	1 - úplně nesouhlasím (completely disagree)	1 - úplně nesouhlasím (completely disagree)	4 - částečně nesouhlasím (partially agree)	4 - částečně nesouhlasím (partially agree)	4 - částečně nesouhlasím (partially agree)	3 - nevím (don´t know)	1 - úplně nesouhlasím (completely disagree)	2 - částečně nesouhlasím (partially disagree)	4 - částečně nesouhlasím (partially agree)
17.	5 - úplně souhlasím (completely agree)	4 - částečně nesouhlasím (partially agree)	2 - částečně nesouhlasím (partially disagree)	1 - úplně nesouhlasím (completely disagree)	2 - částečně nesouhlasím (partially disagree)	4 - částečně nesouhlasím (partially agree)	5 - úplně souhlasím (completely agree)	5 - úplně souhlasím (completely agree)	2 - částečně nesouhlasím (partially disagree)	2 - částečně nesouhlasím (partially disagree)	2 - částečně nesouhlasím (partially disagree)	3 - nevím (don´t know)	5 - úplně souhlasím (completely agree)	5 - úplně souhlasím (completely agree)	4 - částečně nesouhlasím (partially agree)	2 - částečně nesouhlasím (partially disagree)	1 - úplně nesouhlasím (completely disagree)	2 - částečně nesouhlasím (partially disagree)	5 - úplně souhlasím (completely agree)	5 - úplně souhlasím (completely agree)	4 - částečně nesouhlasím (partially agree)	1 - úplně nesouhlasím (completely disagree)	2 - částečně nesouhlasím (partially disagree)	4 - částečně nesouhlasím (partially agree)	5 - úplně souhlasím (completely agree)	5 - úplně souhlasím (completely agree)	4 - částečně nesouhlasím (partially agree)	1 - úplně nesouhlasím (completely disagree)	1 - úplně nesouhlasím (completely disagree)	1 - úplně nesouhlasím (completely disagree)
18.	2 - částečně nesouhlasím (partially disagree)	2 - částečně nesouhlasím (partially disagree)	1 - úplně nesouhlasím (completely disagree)	1 - úplně nesouhlasím (completely disagree)	1 - úplně nesouhlasím (completely disagree)	2 - částečně nesouhlasím (partially disagree)	2 - částečně nesouhlasím (partially disagree)	2 - částečně nesouhlasím (partially disagree)	2 - částečně nesouhlasím (partially disagree)	1 - úplně nesouhlasím (completely disagree)	1 - úplně nesouhlasím (completely disagree)	1 - úplně nesouhlasím (completely disagree)	2 - částečně nesouhlasím (partially disagree)	2 - částečně nesouhlasím (partially disagree)	2 - částečně nesouhlasím (partially disagree)	2 - částečně nesouhlasím (partially disagree)	2 - částečně nesouhlasím (partially disagree)	2 - částečně nesouhlasím (partially disagree)	2 - částečně nesouhlasím (partially disagree)	2 - částečně nesouhlasím (partially disagree)	2 - částečně nesouhlasím (partially disagree)	1 - úplně nesouhlasím (completely disagree)	2 - částečně nesouhlasím (partially disagree)	1 - úplně nesouhlasím (completely disagree)	2 - částečně nesouhlasím (partially disagree)	2 - částečně nesouhlasím (partially disagree)	1 - úplně nesouhlasím (completely disagree)	1 - úplně nesouhlasím (completely disagree)	1 - úplně nesouhlasím (completely disagree)	1 - úplně nesouhlasím (completely disagree)
19.	5 - úplně souhlasím (completely agree)	4 - částečně nesouhlasím (partially agree)	2 - částečně nesouhlasím (partially disagree)	1 - úplně nesouhlasím (completely disagree)	2 - částečně nesouhlasím (partially disagree)	5 - úplně souhlasím (completely agree)	5 - úplně souhlasím (completely agree)	4 - částečně nesouhlasím (partially agree)	2 - částečně nesouhlasím (partially disagree)	1 - úplně nesouhlasím (completely disagree)	1 - úplně nesouhlasím (completely disagree)	2 - částečně nesouhlasím (partially disagree)	5 - úplně souhlasím (completely agree)	4 - částečně nesouhlasím (partially agree)	2 - částečně nesouhlasím (partially disagree)	4 - částečně nesouhlasím (partially agree)	2 - částečně nesouhlasím (partially disagree)	2 - částečně nesouhlasím (partially disagree)	5 - úplně souhlasím (completely agree)	5 - úplně souhlasím (completely agree)	4 - částečně nesouhlasím (partially agree)	1 - úplně nesouhlasím (completely disagree)	2 - částečně nesouhlasím (partially disagree)	5 - úplně souhlasím (completely agree)	5 - úplně souhlasím (completely agree)	5 - úplně souhlasím (completely agree)	2 - částečně nesouhlasím (partially disagree)	2 - částečně nesouhlasím (partially disagree)	2 - částečně nesouhlasím (partially disagree)	4 - částečně nesouhlasím (partially agree)
20.	4 - částečně nesouhlasím (partially agree)	1 - úplně nesouhlasím (completely disagree)	4 - částečně nesouhlasím (partially agree)	1 - úplně nesouhlasím (completely disagree)	3 - nevím (don´t know)	1 - úplně nesouhlasím (completely disagree)	5 - úplně souhlasím (completely agree)	2 - částečně nesouhlasím (partially disagree)	3 - nevím (don´t know)	1 - úplně nesouhlasím (completely disagree)	1 - úplně nesouhlasím (completely disagree)	1 - úplně nesouhlasím (completely disagree)	4 - částečně nesouhlasím (partially agree)	5 - úplně souhlasím (completely agree)	4 - částečně nesouhlasím (partially agree)	5 - úplně souhlasím (completely agree)	3 - nevím (don´t know)	2 - částečně nesouhlasím (partially disagree)	5 - úplně souhlasím (completely agree)	4 - částečně nesouhlasím (partially agree)	3 - nevím (don´t know)	1 - úplně nesouhlasím (completely disagree)	5 - úplně souhlasím (completely agree)	1 - úplně nesouhlasím (completely disagree)	5 - úplně souhlasím (completely agree)	1 - úplně nesouhlasím (completely disagree)	5 - úplně souhlasím (completely agree)	1 - úplně nesouhlasím (completely disagree)	1 - úplně nesouhlasím (completely disagree)	1 - úplně nesouhlasím (completely disagree)
			Total score			SUS Score							SUS Score
	liché - hodnota -1 = K												V1: Teachpendant	55.625	±	4.31824
	Sudé - 5-hodnota = L	Subjekt	[Gesture-based]	[Hand-guiding]	[Teachpendant]	[Gesture-based]		[Hand-guiding]		[Teachpendant]			V2: Hand-guidance	76.625	±	2.97066
	Suma K1-Kn+L2-Ln	1.	38	34	27	95	196	85	70.1406	67.5	141.016	n	V3: Gesture-based	81	±	2.69868
		2.	25	34	28	62.5	342.25	85	70.1406	70	206.641	20
		3.	28	23	27	70	121	57.5	365.766	67.5	141.016
		4.	33	33	35	82.5	2.25	82.5	34.5156	87.5	1016.02
		5.	34	31	27	85	16	77.5	0.765625	67.5	141.016
		6.	38	28	28	95	196	70	43.8906	70	206.641
		7.	30	40	22	75	36	100	546.391	55	0.390625
		8.	29	32	9	72.5	72.25	80	11.3906	22.5	1097.27
		9.	30	28	24	75	36	70	43.8906	60	19.1406
		10.	38	27	7	95	196	67.5	83.2656	17.5	1453.52
		11.	31	38	31	77.5	12.25	95	337.641	77.5	478.516
		12.	39	30	18	97.5	272.25	75	2.64062	45	112.891
		13.	27	25	18	67.5	182.25	62.5	199.516	45	112.891
		14.	28	31	11	70	121	77.5	0.765625	27.5	791.016
		15.	30	30	22	75	36	75	2.64062	55	0.390625
		16.	38	37	21	95	196	92.5	252.016	52.5	9.76562
		17.	38	36	22	95	196	90	178.891	55	0.390625
		18.	24	23	21	60	441	57.5	365.766	52.5	9.76562
		19.	36	33	14	90	81	82.5	34.5156	35	425.391
		20.	34	20	33	85	16	50	708.891	82.5	722.266
		Mean	32.4	30.65	22.25
		Standard error	1.07947	1.18826	1.7273	Průměr	Nenjistota	Průměr	Nenjistota	Průměr	Nenjistota
						81	2.69868	76.625	2.97066	55.625	4.31824
	Subjekts	V1 - Teachpendant	V2 - Hand-guiding	V3 - Gesture-based		Anova: dva faktory bez opakování
	1	67.5	85	95
	2	70	85	62.5		Faktor	Počet	Součet	Průměr	Rozptyl
	3	67.5	57.5	70		1	3	247.5	82.5	193.75
	4	87.5	82.5	82.5		2	3	217.5	72.5	131.25
	5	67.5	77.5	85		3	3	195	65	43.75
	6	70	70	95		4	3	252.5	84.1667	8.33333
	7	55	100	75		5	3	230	76.6667	77.0833
	8	22.5	80	72.5		6	3	235	78.3333	208.333
	9	60	70	75		7	3	230	76.6667	508.333
	10	17.5	67.5	95		8	3	175	58.3333	977.083			F(2,38) = 3680.104167; p < 0.001
	11	77.5	95	77.5		9	3	205	68.3333	58.3333			p-value	<	α
	12	45	75	97.5		10	3	180	60	1543.75			6.35246e-06	<	0.05
	13	45	62.5	67.5		11	3	250	83.3333	102.083
	14	27.5	77.5	70		12	3	217.5	72.5	693.75			reject the null hypothesis (H0)
	15	55	75	75		13	3	175	58.3333	139.583
	16	52.5	92.5	95		14	3	175	58.3333	727.083			Post-hoc pairwise t-tests
	17	55	90	95		15	3	205	68.3333	133.333
	18	52.5	57.5	60		16	3	240	80	568.75			Bonferroni correction α/3
	19	35	82.5	90		17	3	240	80	475			α =	0.0166667
	20	82.5	50	85		18	3	170	56.6667	14.5833
	Mean	55.625	76.625	81		19	3	207.5	69.1667	889.583
	Standard error	4.31824	2.97066	2.69868		20	3	217.5	72.5	381.25
						V1 - Teachpendant	20	1112.5	55.625	372.944
						V2 - Hand-guiding	20	1532.5	76.625	176.497
						V3 - Gesture-based	20	1620	81	145.658
						ANOVA
						Zdroj variability	SS	Rozdíl	MS	F	Hodnota P	F krit
						Řádky	4817.08	19	253.531	1.14832	0.347614	1.86733
						Sloupce	7360.21	2	3680.1	16.6683	6.35246e-06	3.24482
						Chyba	8389.79	38	220.784
						Celkem	20567.1	59
	Dvouvýběrový párový t-test na střední hodnotu				Dvouvýběrový párový t-test na střední hodnotu				Dvouvýběrový párový t-test na střední hodnotu
		V1 - Teachpendant	V2 - Hand-guiding			V1 - Teachpendant	V3 - Gesture-based			V2 - Hand-guiding	V3 - Gesture-based
	Stř. hodnota	55.625	76.625		Stř. hodnota	55.625	81		Stř. hodnota	76.625	81
	Rozptyl	372.944	176.497		Rozptyl	372.944	145.658		Rozptyl	176.497	145.658
	Pozorování	20	20		Pozorování	20	20		Pozorování	20	20
	Pears. korelace	-0.000320536			Pears. korelace	-0.015525			Pears. korelace	0.227316
	Hyp. rozdíl stř. hodnot	0			Hyp. rozdíl stř. hodnot	0			Hyp. rozdíl stř. hodnot	0
	Rozdíl	19			Rozdíl	19			Rozdíl	19
	t Stat	-4.00598			t Stat	-4.94874			t Stat	-1.23927
	P(T<=t) (1)	0.000377898	< 0.01667		P(T<=t) (1)	4.45753e-05	< 0.01667		P(T<=t) (1)	0.115168	> 0.01667
	t krit (1)	1.72913			t krit (1)	1.72913			t krit (1)	1.72913
	P(T<=t) (2)	0.000755796			P(T<=t) (2)	8.91505e-05			P(T<=t) (2)	0.230335
	t krit (2)	2.09302			t krit (2)	2.09302			t krit (2)	2.09302
	reject the null hypothesis (H0)				reject the null hypothesis (H0)				cannot reject the null hypothesis (H0)
	t(19)= -4.00598, p = 0.00038				t(19)= -4.94874, p = 0.00004				t(19)= -1.23927, p = 0.115167
	H3 - supported				H3 - supported				H3 - not supported

## Sheet: NASA Task Load Index (1-6)
		NASA Task Load Index (NASA-TLX)
		1			2			3			4			5			6
		Mental Demand How much mental and perceptual activity was required? (Was the task easy or demanding, simple or complex?) Mentální náročnost Kolik mentální a percepční aktivity bylo zapotřebí? (Byl úkol snadný nebo náročný, jednoduchý nebo složitý?) (1-MIN / 5-MAX)			Physical Demand How much physical activity was required? Was the task easy or demanding, slack or strenuous? Fyzická náročnost Kolik fyzické aktivity bylo zapotřebí? Byl úkol snadný nebo náročný, pomalý nebo namáhavý? (1-MIN / 5-MAX)			Temporal Demand How much time pressure did you feel due to the pace at which the tasks or task elements occurred? Was the pace slow or rapid? Časová náročnost Jak velký časový tlak jste pociťovali kvůli tempu, jakým probíhaly úkoly nebo prvky úkolu? Bylo tempo pomalé nebo rychlé? (1-MIN / 5-MAX)			Overall Performance How successful were you in performing the task? How satisfied were you with your performance? Celková úspěšnost Jak jste byli při plnění úkolu úspěšní? Jak jste byli spokojeni se svým výkonem? (1-MIN / 5-MAX)			Effort How hard did you have to work (mentally and physically) to accomplish your level of performance? Úsilí Jak moc jste museli pracovat (psychicky a fyzicky), abyste dosáhli své úrovně výkonu? (1-MIN / 5-MAX)			Frustration Level How irritated, stressed, and annoyed versus content, relaxed, and complacent did you feel during the task? Úroveň frustrace Jak podrážděně, vystresovaně a otráveně jste se během úkolu cítili oproti spokojenosti, uvolněnosti a spokojenosti?
	Subjekt	V3 - Gesture-based	V2 - Hand-guiding	V1 - Teachpendant	V3 - Gesture-based	V2 - Hand-guiding	V1 - Teachpendant	V3 - Gesture-based	V2 - Hand-guiding	V1 - Teachpendant	V3 - Gesture-based	V2 - Hand-guiding	V1 - Teachpendant	V3 - Gesture-based	V2 - Hand-guiding	V1 - Teachpendant	V3 - Gesture-based	V2 - Hand-guiding	V1 - Teachpendant
	1.	60	20	40	20	40	60	40	20	20	80	100	80	60	40	40	40	20	40
	2.	20	40	80	20	80	60	100	80	40	80	80	100	40	80	60	60	60	40
	3.	40	40	20	40	80	40	20	80	80	60	40	40	20	80	40	20	60	20
	4.	20	40	60	20	20	20	20	40	80	100	80	80	20	40	60	20	40	40
	5.	20	20	20	40	60	60	20	20	20	80	60	80	40	40	40	20	60	40
	6.	40	60	80	20	80	60	20	60	100	100	40	60	20	80	60	20	60	60
	7.	20	20	80	20	60	80	40	20	80	80	80	20	20	20	80	40	20	100
	8.	40	60	100	20	100	80	80	20	40	80	60	40	40	80	100	20	80	100
	9.	20	40	60	40	60	60	20	20	40	80	80	80	20	60	80	20	40	80
	10.	20	40	80	20	80	60	20	60	80	100	60	40	20	60	80	20	60	100
	11.	40	20	60	20	60	40	100	80	40	80	80	80	40	40	60	20	40	60
	12.	20	40	60	40	20	60	20	40	100	40	80	40	40	40	40	40	20	20
	13.	20	40	80	20	80	60	40	40	60	100	100	60	40	60	80	20	20	80
	14.	60	20	100	20	60	100	20	20	100	60	60	60	40	100	100	40	40	100
	15.	40	60	80	20	80	60	80	40	20	60	100	100	60	100	80	40	80	100
	16.	20	40	80	20	80	60	20	40	100	60	80	40	20	60	80	40	20	60
	17.	20	40	40	20	80	40	60	40	20	80	80	80	40	80	60	40	40	80
	18.	20	20	20	40	20	20	40	20	60	40	20	40	20	20	40	20	20	20
	19.	20	40	80	20	80	40	20	60	100	40	80	100	20	60	100	20	40	80
	20.	20	60	60	20	60	20	20	80	60	80	60	20	20	80	40	20	100	60
								20
			SUMMARY
		Subjekts	V1 - Teachpendant	V2 - Hand-guiding	V3 - Gesture-based										QTLX 1¬	QTLX 2¬	QTLX 3¬	QTLX 4	QTLX 5¬	QTLX 6¬
		1	46.6667	40	50								Mean	V1: Teachpendant	3.2	2.7	3.1	3.1	3.3	3.2	3.1
		2	63.3333	70	53.3333									V2: Hand-guiding	1.9	3.2	2.2	3.55	3.05	2.3	2.7
		3	40.5	63.3333	33.3333									V3: Gesture-based	1.45	1.25	2	3.7	1.6	1.45	1.90833
		4	56.6667	43.3333	33.3333								Standard error	V1: Teachpendant	0.277204	0.23056	0.339504	0.289282	0.241704	0.321182
		5	43.3333	43.3333	36.6667									V2: Hand-guiding	0.160591	0.257519	0.257519	0.234801	0.26631	0.262578
		6	70	63.3333	36.6667									V3: Gesture-based	0.153469	0.0993399	0.316228	0.218849	0.152177	0.135239
		7	73.3333	36.8567	36.6667
		8	76.6667	66.6667	46.6667
		9	66.6667	50	33.3333
		10	73.3333	63.89	33.3333
		11	56.7167	53.3333	50
		12	53.3333	40	33.3333
		13	70	56.6987	40
		14	93.3333	50	40
		15	73.3333	76.6667	50
		16	70	53.3333	30
		17	53.3333	60	43.3333
		18	33.3333	20	30
		19	83.3333	60	23.3333
		20	43.3333	73.3333	30
		Mean	62.0275	54.2056	38.1667
		Standard error	3.50769	3.14426	1.84921
		Anova: dva faktory bez opakování
		Faktor	Počet	Součet	Průměr	Rozptyl
		1	3	6.83333	2.27778	0.0648148
		2	3	9.33333	3.11111	0.175926
		3	3	6.83333	2.27778	0.62037
		4	3	6.66667	2.22222	0.342593
		5	3	6.16667	2.05556	0.037037
		6	3	8.5	2.83333	0.777778
		7	3	7.33333	2.44444	1.12037
		8	3	9.5	3.16667	0.583333
		9	3	7.5	2.5	0.694444
		10	3	8.33333	2.77778	1.03704
		11	3	8	2.66667	0.0277778
		12	3	6.33333	2.11111	0.259259
		13	3	8.33333	2.77778	0.564815
		14	3	9.16667	3.05556	2.00926
		15	3	10	3.33333	0.527778
		16	3	7.66667	2.55556	1.00926
		17	3	7.83333	2.61111	0.175926
		18	3	4.16667	1.38889	0.12037
		19	3	8.33333	2.77778	2.28704
		20	3	7.33333	2.44444	1.23148
		V1 - Teachpendant	20	62	3.1	0.618129
		V2 - Hand-guiding	20	54	2.7	0.487135
		V3 - Gesture-based	20	38.1667	1.90833	0.17098				F(2,38) = 169.86667; p < 0.001
										p-value	<	α
										4.20548e-07	<	0.05
		ANOVA
		Zdroj variability	SS	Rozdíl	MS	F	Hodnota P	F krit		reject the null hypothesis (H0)
		Řádky	11.6273	19	0.611964	1.84249	0.0537138	1.86733
		Sloupce	14.712	2	7.35602	22.1474	4.20548e-07	3.24482		Post-hoc pairwise t-tests
		Chyba	12.6213	38	0.332139
										Bonferroni correction α/3
		Celkem	38.9606	59						α =	0.0166667
		Dvouvýběrový párový t-test na střední hodnotu				Dvouvýběrový párový t-test na střední hodnotu				Dvouvýběrový párový t-test na střední hodnotu
			V1 - Teachpendant	V2 - Hand-guiding			V1 - Teachpendant	V3 - Gesture-based			V2 - Hand-guiding	V3 - Gesture-based
		Stř. hodnota	17.6	23.2		Stř. hodnota	17.6	21.8		Stř. hodnota	23.2	21.8
		Rozptyl	25.2	2.37895		Rozptyl	25.2	4.69474		Rozptyl	2.37895	4.69474
		Pozorování	20	20		Pozorování	20	20		Pozorování	20	20
		Pears. korelace	-0.104683			Pears. korelace	0.00193553			Pears. korelace	0.437818
		Hyp. rozdíl stř. hodnot	0			Hyp. rozdíl stř. hodnot	0			Hyp. rozdíl stř. hodnot	0
		Rozdíl	19			Rozdíl	19			Rozdíl	19
		t Stat	-4.63459			t Stat	-3.43774			t Stat	3.07437
		P(T<=t) (1)	9.03749e-05	< 0.01667		P(T<=t) (1)	0.00137924	< 0.01667		P(T<=t) (1)	0.00312068	< 0.01667
		t krit (1)	1.72913			t krit (1)	1.72913			t krit (1)	1.72913
		P(T<=t) (2)	0.00018075			P(T<=t) (2)	0.00275848			P(T<=t) (2)	0.00624135
		t krit (2)	2.09302			t krit (2)	2.09302			t krit (2)	2.09302
			reject the null hypothesis (H0)				reject the null hypothesis (H0)				reject the null hypothesis (H0)
			t(19)= -4.63459, p <0.0001				t(19)= -3.43774, p =0.00138				t(19)= 3.07437, p =0.00312
			H3 - supported				H3 - supported				H3 - supported

## Sheet:  NASA Task Load Index 1.
		1
		Mental Demand How much mental and perceptual activity was required? (Was the task easy or demanding, simple or complex?) Mentální náročnost Kolik mentální a percepční aktivity bylo zapotřebí? (Byl úkol snadný nebo náročný, jednoduchý nebo složitý?) (1-MIN / 5-MAX)
	Subjekts	V1 - Teachpendant	V2 - Hand-guiding	V3 - Gesture-based
	1	2	1	3
	2	4	2	1
	3	1	2	2
	4	3	2	1
	5	1	1	1
	6	4	3	2
	7	4	1	1
	8	5	3	2
	9	3	2	1
	10	4	2	1
	11	3	1	2
	12	3	2	1
	13	4	2	1
	14	5	1	3
	15	4	3	2
	16	4	2	1
	17	2	2	1
	18	1	1	1
	19	4	2	1
	20	3	3	1
	Mean	3.2	1.9	1.45
	Standard error	0.277204	0.160591	0.153469
	Anova: dva faktory bez opakování
	Faktor	Počet	Součet	Průměr	Rozptyl
	1	3	6	2	1
	2	3	7	2.33333	2.33333
	3	3	5	1.66667	0.333333
	4	3	6	2	1
	5	3	3	1	0
	6	3	9	3	1
	7	3	6	2	3
	8	3	10	3.33333	2.33333
	9	3	6	2	1
	10	3	7	2.33333	2.33333
	11	3	6	2	1
	12	3	6	2	1
	13	3	7	2.33333	2.33333
	14	3	9	3	4
	15	3	9	3	1
	16	3	7	2.33333	2.33333
	17	3	5	1.66667	0.333333
	18	3	3	1	0
	19	3	7	2.33333	2.33333
	20	3	7	2.33333	1.33333
	V1 - Teachpendant	20	64	3.2	1.53684
	V2 - Hand-guiding	20	38	1.9	0.515789
	V3 - Gesture-based	20	29	1.45	0.471053				F(2,38) = 16.51667; p < 0.001
									p-value	<	α
									2.51677e-07	<	0.05
	ANOVA
	Zdroj variability	SS	Rozdíl	MS	F	Hodnota P	F krit		reject the null hypothesis (H0)
	Řádky	20.9833	19	1.10439	1.55624	0.120891	1.86733
	Sloupce	33.0333	2	16.5167	23.2744	2.51677e-07	3.24482		Post-hoc pairwise t-tests
	Chyba	26.9667	38	0.709649
									Bonferroni correction α/3
	Celkem	80.9833	59						α =	0.0166667
	Dvouvýběrový párový t-test na střední hodnotu				Dvouvýběrový párový t-test na střední hodnotu				Dvouvýběrový párový t-test na střední hodnotu
		V1 - Teachpendant	V2 - Hand-guiding			V1 - Teachpendant	V3 - Gesture-based			V2 - Hand-guiding	V3 - Gesture-based
	Stř. hodnota	3.2	1.9		Stř. hodnota	3.2	1.45		Stř. hodnota	1.9	1.45
	Rozptyl	1.53684	0.515789		Rozptyl	1.53684	0.471053		Rozptyl	0.515789	0.471053
	Pozorování	20	20		Pozorování	20	20		Pozorování	20	20
	Pears. korelace	0.378334			Pears. korelace	0.136088			Pears. korelace	-0.117454
	Hyp. rozdíl stř. hodnot	0			Hyp. rozdíl stř. hodnot	0			Hyp. rozdíl stř. hodnot	0
	Rozdíl	19			Rozdíl	19			Rozdíl	19
	t Stat	4.9509			t Stat	5.87209			t Stat	1.91652
	P(T<=t) (1)	4.43601e-05	< 0.01667		P(T<=t) (1)	5.89615e-06	< 0.01667		P(T<=t) (1)	0.0352331	> 0.01667
	t krit (1)	1.72913			t krit (1)	1.72913			t krit (1)	1.72913
	P(T<=t) (2)	8.87201e-05			P(T<=t) (2)	1.17923e-05			P(T<=t) (2)	0.0704661
	t krit (2)	2.09302			t krit (2)	2.09302			t krit (2)	2.09302
		reject the null hypothesis (H0)				reject the null hypothesis (H0)			cannot reject the null hypothesis (H0)
		t(19)= 4.95090, p = 0.00004				t(19)= 5.87209, p <0.00001				t(19)= 1.91652, p = 0.03523
		H3 - supported				H3 - supported				H3 - not supported

## Sheet:  NASA Task Load Index 2.
			2
			Physical Demand How much physical activity was required? Was the task easy or demanding, slack or strenuous? Fyzická náročnost Kolik fyzické aktivity bylo zapotřebí? Byl úkol snadný nebo náročný, pomalý nebo namáhavý? (1-MIN / 5-MAX)
		Subjekts	V1 - Teachpendant	V2 - Hand-guiding	V3 - Gesture-based
		1	3	2	1
		2	3	4	1
		3	2	4	2
		4	1	1	1
		5	3	3	2
		6	3	4	1
		7	4	3	1
		8	4	5	1
		9	3	3	2
		10	3	4	1
		11	2	3	1
		12	3	1	2
		13	3	4	1
		14	5	3	1
		15	3	4	1
		16	3	4	1
		17	2	4	1
		18	1	1	2
		19	2	4	1
		20	1	3	1
		Mean	2.7	3.2	1.25
		Standard error	0.23056	0.257519	0.0993399
		Anova: dva faktory bez opakování
		Faktor	Počet	Součet	Průměr	Rozptyl
		1	3	6	2	1
		2	3	8	2.66667	2.33333
		3	3	8	2.66667	1.33333
		4	3	3	1	0
		5	3	8	2.66667	0.333333
		6	3	8	2.66667	2.33333
		7	3	8	2.66667	2.33333
		8	3	10	3.33333	4.33333
		9	3	8	2.66667	0.333333
		10	3	8	2.66667	2.33333
		11	3	6	2	1
		12	3	6	2	1
		13	3	8	2.66667	2.33333
		14	3	9	3	4
		15	3	8	2.66667	2.33333
		16	3	8	2.66667	2.33333
		17	3	7	2.33333	2.33333
		18	3	4	1.33333	0.333333
		19	3	7	2.33333	2.33333
		20	3	5	1.66667	1.33333
		V1 - Teachpendant	20	25	1.25	0.197368
		V2 - Hand-guiding	20	64	3.2	1.32632
		V3 - Gesture-based	20	54	2.7	1.06316					F(2,38) = 20.51667; p < 0.001
											p-value	<	α
											1.09063e-07	<	0.05
		ANOVA
		Zdroj variability	SS	Rozdíl	MS	F	Hodnota P	F krit			reject the null hypothesis (H0)
		Řádky	18.1833	19	0.957018	1.17438	0.326863	1.86733
		Sloupce	41.0333	2	20.5167	25.1765	1.09063e-07	3.24482			Post-hoc pairwise t-tests
		Chyba	30.9667	38	0.814912
											Bonferroni correction α/3
		Celkem	90.1833	59							α =	0.0166667
		Dvouvýběrový párový t-test na střední hodnotu				Dvouvýběrový párový t-test na střední hodnotu				Dvouvýběrový párový t-test na střední hodnotu
			V1 - Teachpendant	V2 - Hand-guiding			V1 - Teachpendant	V3 - Gesture-based			V2 - Hand-guiding	V3 - Gesture-based
		Stř. hodnota	1.25	3.2		Stř. hodnota	1.25	2.7		Stř. hodnota	3.2	2.7
		Rozptyl	0.197368	1.32632		Rozptyl	0.197368	1.06316		Rozptyl	1.32632	1.06316
		Pozorování	20	20		Pozorování	20	20		Pozorování	20	20
		Pears. korelace	-0.411476			Pears. korelace	-0.172345			Pears. korelace	0.363444
		Hyp. rozdíl stř. hodnot	0			Hyp. rozdíl stř. hodnot	0			Hyp. rozdíl stř. hodnot	0
		Rozdíl	19			Rozdíl	19			Rozdíl	19
		t Stat	-6.25344			t Stat	-5.44478			t Stat	1.80993
		P(T<=t) (1)	2.63228e-06	< 0.01667		P(T<=t) (1)	1.48648e-05	< 0.01667		P(T<=t) (1)	0.0430766	> 0.01667
		t krit (1)	1.72913			t krit (1)	1.72913			t krit (1)	1.72913
		P(T<=t) (2)	5.26456e-06			P(T<=t) (2)	2.97296e-05			P(T<=t) (2)	0.0861532
		t krit (2)	2.09302			t krit (2)	2.09302			t krit (2)	2.09302
			reject the null hypothesis (H0)				reject the null hypothesis (H0)			cannot reject the null hypothesis (H0)
			t(19)= -6.25344, p = 0.00001				t(19)= -5.44478, p <0.00001				t(19)= 1.80993, p = 0.04308
			H3 - supported				H3 - supported				H3 - not supported

## Sheet:  NASA Task Load Index 3.
		3
		Temporal Demand How much time pressure did you feel due to the pace at which the tasks or task elements occurred? Was the pace slow or rapid? Časová náročnost Jak velký časový tlak jste pociťovali kvůli tempu, jakým probíhaly úkoly nebo prvky úkolu? Bylo tempo pomalé nebo rychlé? (1-MIN / 5-MAX)
	Subjekts	V1 - Teachpendant	V2 - Hand-guiding	V3 - Gesture-based
	1	1	1	2
	2	2	4	5
	3	4	4	1
	4	4	2	1
	5	1	1	1
	6	5	3	1
	7	4	1	2
	8	2	1	4
	9	2	1	1
	10	4	3	1
	11	2	4	5
	12	5	2	1
	13	3	2	2
	14	5	1	1
	15	1	2	4
	16	5	2	1
	17	1	2	3
	18	3	1	2
	19	5	3	1
	20	3	4	1
	Mean	3.1	2.2	2
	Standard error	0.339504	0.257519	0.316228
	Anova: dva faktory bez opakování
	Faktor	Počet	Součet	Průměr	Rozptyl
	1	3	4	1.33333	0.333333
	2	3	11	3.66667	2.33333
	3	3	9	3	3
	4	3	7	2.33333	2.33333
	5	3	3	1	0
	6	3	9	3	4
	7	3	7	2.33333	2.33333
	8	3	7	2.33333	2.33333
	9	3	4	1.33333	0.333333
	10	3	8	2.66667	2.33333
	11	3	11	3.66667	2.33333
	12	3	8	2.66667	4.33333
	13	3	7	2.33333	0.333333
	14	3	7	2.33333	5.33333
	15	3	7	2.33333	2.33333
	16	3	8	2.66667	4.33333
	17	3	6	2	1
	18	3	6	2	1
	19	3	9	3	4
	20	3	8	2.66667	2.33333
	V1 - Teachpendant	20	62	3.1	2.30526
	V2 - Hand-guiding	20	44	2.2	1.32632
	V3 - Gesture-based	20	40	2	2					F(2,38) = 6.86667; p < 0.05
										p-value	<	α
										0.0486015	<	0.05
	ANOVA
	Zdroj variability	SS	Rozdíl	MS	F	Hodnota P	F krit			reject the null hypothesis (H0)
	Řádky	27.4	19	1.44211	0.688442	0.806605	1.86733
	Sloupce	13.7333	2	6.86667	3.27806	0.0486015	3.24482			Post-hoc pairwise t-tests
	Chyba	79.6	38	2.09474
										Bonferroni correction α/3
	Celkem	120.733	59							α =	0.0166667
	Dvouvýběrový párový t-test na střední hodnotu				Dvouvýběrový párový t-test na střední hodnotu				Dvouvýběrový párový t-test na střední hodnotu
		V1 - Teachpendant	V2 - Hand-guiding			V1 - Teachpendant	V3 - Gesture-based			V2 - Hand-guiding	V3 - Gesture-based
	Stř. hodnota	3.1	2.2		Stř. hodnota	3.1	2		Stř. hodnota	2.2	2
	Rozptyl	2.30526	1.32632		Rozptyl	2.30526	2		Rozptyl	1.32632	2
	Pozorování	20	20		Pozorování	20	20		Pozorování	20	20
	Pears. korelace	0.168559			Pears. korelace	-0.588278			Pears. korelace	0.193892
	Hyp. rozdíl stř. hodnot	0			Hyp. rozdíl stř. hodnot	0			Hyp. rozdíl stř. hodnot	0
	Rozdíl	19			Rozdíl	19			Rozdíl	19
	t Stat	2.30765			t Stat	1.88212			t Stat	0.544862
	P(T<=t) (1)	0.0162198	< 0.01667		P(T<=t) (1)	0.0376142	> 0.01667		P(T<=t) (1)	0.296093	> 0.01667
	t krit (1)	1.72913			t krit (1)	1.72913			t krit (1)	1.72913
	P(T<=t) (2)	0.0324396			P(T<=t) (2)	0.0752284			P(T<=t) (2)	0.592187
	t krit (2)	2.09302			t krit (2)	2.09302			t krit (2)	2.09302
		reject the null hypothesis (H0)			cannot reject the null hypothesis (H0)				cannot reject the null hypothesis (H0)
		t(19)= 2.30765, p = 0.01622				t(19)= 1.8821, p = 0.03764				t(19)= 0.54486, p = 0.29609
		H3 - supported				H3 - not supported				H3 - not supported

[truncated: 6 more sheets:  NASA Task Load Index 4.,  NASA Task Load Index 5.,  NASA Task Load Index 6., Our questions, Intermediate, Raw_data]
